# Supplementary material for: Autophosphorylation at Thr279 of Entamoeba histolytica atypical kinase EhAK1 is required for activity and regulation of erythrophagocytosis
Source: Sci Rep. 2016 Jan 7;6:16969. doi: 10.1038/srep16969 (PMC4703981; doi:10.1038/srep16969)
Supplement: Supplementary Dataset [file srep16969-s1.xls]

## Sheet: Sheet1
Accession	Description	?Coverage	?# Proteins	?# Unique Peptides	?# Peptides	?# PSMs	Molecular Function	Cellular Component	Biological Process	Pfam IDs	Gene IDs	GO Terms	Score A(3,10)	Coverage A(3,10)	# Peptides A(3,10)	# PSM A(3,10)	Score A9	Coverage A9	# Peptides A9	# PSM A9	# AAs	MW [kDa]	calc. pI
C4M9G9	Protein kinase, putative OS=Entamoeba histolytica GN=EHI_105830 PE=4 SV=1 - [C4M9G9_ENTHI]	70.84	1	38	38	698	catalytic activity; protein binding; nucleotide binding		metabolic process	Pf00018; Pf02816; Pf07653			1323.16	70.62	50	656	147.606	13.9	10	42	439	49.889	8.99756
	Sequence	# PSMs	# Proteins	# Protein Groups	Protein Group Accessions	Modifications	MH+ [Da]	pRS Score	Probability A9	A3	XCorr A3	Probability A3	A9	Expectation Value A9	XCorr A10	Probability A10	A10	pRS Probability	pRS Site Probabilities	# Missed Cleavages
	INQFLFQHSTFR	6	1	1	C4M9G9	S9(Phospho)	1617.76	238.936		High	3.9142	0			4.15087	0	High	0.999995	S(9): 100.0; T(10): 0.0	0
	HKEQVLPDTTKGTTINPNVDAR	38	1	1	C4M9G9	T13(Phospho)	2514.23	142.249		High	5.0177	0			7.57525	0	High	0.982818	T(9): 0.0; T(10): 0.0; T(13): 98.3; T(14): 1.7	2
	GMLSLIKGDRIYLLAK	1	1	1	C4M9G9	S4(Phospho)	1871.02	170.988							5.3558	0	High	1	S(4): 100.0; Y(12): 0.0	2
